# Supplementary material for: Neuroprotection by Flaxseed Oil in a Model of Hippocampal Injury Induced by Trimethyltin Involves Purinergic System Modulation
Source: Int J Mol Sci. 2025 Oct 22;26(21):10283. doi: 10.3390/ijms262110283 (PMC12609297; doi:10.3390/ijms262110283)
Supplement: Supplementary file 1 [file ijms-26-10283-s001.zip]

Archive with 1 entries (1 files):
- ijms-3920895-supplementary.pdf
